# Supplementary material for: Metrological Protocols for Reaching Reliable and SI-Traceable Size Results for Multi-Modal and Complexly Shaped Reference Nanoparticles
Source: Nanomaterials (Basel). 2023 Mar 9;13(6):993. doi: 10.3390/nano13060993 (PMC10057439; doi:10.3390/nano13060993)
Supplement: Supplementary file 1 [file nanomaterials-13-00993-s001.zip]

Archive with 1 entries (1 files):
- nanomaterials-2210115-supplementary.pdf
